# Supplementary material for: Epigenetic Effects of Resveratrol on Oncogenic Signaling in Breast Cancer
Source: Nutrients. 2024 Feb 29;16(5):699. doi: 10.3390/nu16050699 (PMC10934115; doi:10.3390/nu16050699)
Supplement: Supplementary file 1 [file nutrients-16-00699-s001.zip]

Archive with 1 entries (1 files):
- nutrients-2873629-supplementary.pdf
